# Supplementary material for: Vitamin D levels and risk of juvenile idiopathic arthritis: A Mendelian randomization study
Source: Arthritis Care Res (Hoboken). Author manuscript; Available in PMC 2024 Dec 9. (PMC7617134; doi:10.1002/acr.24815)
Supplement: Supplementary Tables 1-9 [file EMS194713-supplement-Supplementary_Tables_1_9.xls]

## Sheet: Contents
Table	Description
Supplementary table 1	MR instruments for vitamin D and JIA
Supplementary table 2	LD proxies for exposure SNPs note present in the outcome dataset
Supplementary table 3	Phenoscanner output of secondary trait associations by trait category for vitamin D associated SNPs
Supplementary table 4	MR estimates for vitamin D on JIA
Supplementary table 5	MR-Egger intercepts (pleiotropy)
Supplementary table 6	Cochran's Q (heterogeneity) statistics
Supplementary table 7	Radial MR output
Supplementary table 8	Phenoscanner output of secondary trait associations for JIA associated SNPs
Supplementary table 9	MR estimates JIA on vitamin D

## Sheet: ST 1
Supplementary Table 1: Genetic variants used as instruments for 25-(OH)D and JIA with associated instrument strength. *denotes SNP used in sensitivity analysis one.
Instrument	SNP	Effect allele	Non-effect allele	Effect allele frequency	Beta	Standard error	P value	Sample size	Variance explained (R2)	F statistic
Vitamin D (69 SNP)	rs11723621	G	A	0.291123	-0.18693	0.002121	2.90E-1689	443734	0.0176784	115.716
	rs12803256*	A	G	0.229384	-0.100325	0.002325	8.60E-407	443734
	rs10832289	T	A	0.410173	-0.068522	0.001965	2.02878e-266	443734
	rs112285002	C	T	0.840471	-0.060321	0.002701	1.77296e-110	443734
	rs10859995*	C	T	0.581322	-0.039396	0.001971	7.02959e-89	443734
	rs6127099	T	A	0.279034	-0.036797	0.002219	9.29648e-62	443734
	rs7699711	T	G	0.454848	-0.02864	0.001949	6.96908e-49	443734
	rs964184	G	C	0.136453	-0.03977	0.002858	5.11e-44	443734
	rs2011425*	G	T	0.07939	-0.046356	0.00361	9.66218e-38	443734
	rs1800588	T	C	0.21461	-0.029769	0.002366	2.65246e-36	443734
	rs8018720*	C	G	0.820235	-0.031949	0.002546	4.0407e-36	443734
	rs261291	C	T	0.35583	-0.022414	0.002033	2.89242e-28	443734
	rs7828742	G	A	0.596853	-0.02193	0.00199	3.05718e-28	443734
	rs10426*	G	A	0.786629	-0.025226	0.002382	3.30671e-26	443734
	rs2934744	A	C	0.643546	-0.022405	0.002119	3.95946e-26	443734
	rs3750296*	C	G	0.341423	-0.020818	0.002042	2.08945e-24	443734
	rs11127048	G	A	0.383431	-0.018107	0.002038	6.40987e-19	443734
	rs58542926	C	T	0.924153	-0.032488	0.00367	8.57215e-19	443734
	rs1972994	T	A	0.64702	-0.017509	0.002036	7.99211e-18	443734
	rs1800775	A	C	0.486317	-0.016619	0.00195	1.56059e-17	443734
	rs7528419	A	G	0.775042	-0.019031	0.002321	2.41423e-16	443734
	rs2229742	C	G	0.103928	-0.025738	0.00319	7.12612e-16	443734
	rs3822868	A	G	0.164971	-0.021918	0.002745	1.40865e-15	443734
	rs11264360	T	A	0.24292	-0.018008	0.002286	3.33955e-15	443734
	rs73015021	A	G	0.878969	-0.023034	0.002983	1.14737e-14	443734
	rs157595	G	A	0.614127	-0.015581	0.00205	2.95017e-14	443734
	rs1149605*	T	C	0.828547	-0.01928	0.002577	7.34412e-14	443734
	rs17765311	C	A	0.344611	-0.01515	0.002047	1.35087e-13	443734
	rs3768013	A	G	0.369605	-0.01488	0.002011	1.369e-13	443734
	rs2847500	A	G	0.124391	-0.021129	0.002949	7.78993e-13	443734
	rs1011468	A	G	0.475748	-0.013795	0.001946	1.35182e-12	443734
	rs2909218	C	T	0.207256	-0.016894	0.002418	2.81295e-12	443734
	rs3814995*	T	C	0.31224	-0.014733	0.002109	2.83287e-12	443734
	rs144613541	A	G	0.709015	-0.015413	0.002244	6.4863e-12	443734
	rs2074735*	G	C	0.935803	-0.027256	0.003969	6.54646e-12	443734
	rs12317268	G	A	0.151589	-0.018528	0.002717	9.14941e-12	443734
	rs1047891	A	C	0.316449	-0.014168	0.002088	1.15733e-11	443734
	rs62007299	A	G	0.709377	-0.014437	0.002145	1.69039e-11	443734
	rs7519574*	G	A	0.818306	-0.016991	0.002536	2.08532e-11	443734
	rs58073039	G	A	0.298368	-0.014119	0.002109	2.162e-11	443734
	rs867772	G	A	0.681808	-0.013838	0.002091	3.64371e-11	443734
	rs1858889*	A	C	0.49916	-0.012836	0.001942	3.8515e-11	443734
	rs804280	C	A	0.418041	-0.013033	0.001978	4.42862e-11	443734
	rs111529171	C	G	0.216376	-0.015488	0.002369	6.24388e-11	443734
	rs7569755	G	A	0.707626	-0.013923	0.002142	8.032e-11	443734
	rs6724965*	G	A	0.171608	-0.016541	0.002573	1.28715e-10	443734
	rs10887718*	T	C	0.527362	-0.012476	0.001946	1.44474e-10	443734
	rs77924615	A	G	0.197773	-0.015792	0.002464	1.4639e-10	443734
	rs7650253	T	A	0.310316	-0.014562	0.002282	1.75655e-10	443734
	rs12997242	A	G	0.437687	-0.012512	0.001972	2.22675e-10	443734
	rs56044892	C	T	0.7893	-0.015388	0.00244	2.8531e-10	443734
	rs523583	A	C	0.530781	-0.012174	0.001963	5.58451e-10	443734
	rs34726834	C	T	0.746385	-0.013824	0.002239	6.65057e-10	443734
	rs6698680	G	A	0.464195	-0.011928	0.001947	8.99189e-10	443734
	rs2037511	G	A	0.834609	-0.016025	0.002618	9.29404e-10	443734
	rs6438900*	C	G	0.739294	-0.013584	0.002221	9.58547e-10	443734
	rs8091117	A	C	0.065396	-0.024071	0.003943	1.02966e-09	443734
	rs71383766	G	A	0.580426	-0.012569	0.002065	1.15274e-09	443734
	rs57631352	G	A	0.297255	-0.012866	0.002128	1.48438e-09	443734
	rs7718395*	C	G	0.680478	-0.012632	0.002096	1.67323e-09	443734
	rs532436	A	G	0.184388	-0.015051	0.002515	2.17065e-09	443734
	rs960596	C	T	0.660412	-0.012414	0.002076	2.23455e-09	443734
	rs8103262*	T	C	0.694996	-0.012519	0.002114	3.18148e-09	443734
	rs10818769	G	C	0.856966	-0.016972	0.00287	3.34733e-09	443734
	rs10127775*	A	T	0.395357	-0.011801	0.001997	3.43431e-09	443734
	rs8063706	A	T	0.727172	-0.012968	0.002198	3.63702e-09	443734
	rs78649910	A	T	0.110004	-0.018331	0.003122	4.31722e-09	443734
	rs6773343	C	T	0.279768	-0.01268	0.002171	5.20049e-09	443734
	rs9668081	C	T	0.52942	-0.0116	0.001988	5.37873e-09	443734
Vitamin D (7 SNP)	rs10741657	G	A	0.594172	-0.077472	0.001967	1e-200	443734
	rs10745742	T	C	0.37875	0.027639	0.002004	1e-200	443734
	rs117913124	A	G	0.027583	-0.354126	0.005937	1e-200	443734
	rs12785878	T	G	0.78171	0.105687	0.002354	1e-200	443734
	rs17216707	C	T	0.189962	-0.037299	0.002522	1e-200	443734
	rs3755967	T	C	0.291368	-0.186519	0.00212	1e-200	443734
	rs8018720	C	G	0.820235	-0.031949	0.002546	1e-200	443734
JIA	rs6679677	A	C	0.14	0.463734	0.0470257	3.06318e-23	15872	0.0352011	52.6054
	rs10174238	G	A	0.28	0.254642	0.0368983	2.57841e-12	15872
	rs2847293	A	T	0.2	0.270027	0.0363144	5.19651e-14	15872
	rs71624119	A	G	0.2	-0.248461	0.0338007	9.85312e-14	15872
	rs1479924	G	A	0.24	-0.235722	0.0333586	7.95457e-13	15872
	rs34536443	G	C	0.03	-0.579819	0.0893898	4.39551e-11	15872
	rs7909519	C	A	0.08	-0.328504	0.0600934	2.29427e-08	15872
	rs3184504	A	G	0.54	0.182322	0.0306653	1.37774e-09	15872
	rs4705862	T	A	0.39	-0.174353	0.0313107	1.28475e-08	15872
	rs2284033	A	G	0.39	-0.174353	0.0313107	1.28475e-08	15872
	rs7069750	C	A	0.48	0.165514	0.0312012	5.64169e-08	15872

## Sheet: ST 2
Supplemental Table 2: LD proxies for vitamin D associated SNPs not available within the JIA outcome GWAS summary dataset
Target SNP	Target effect allele	Target non-effect allele	Proxy SNP	Proxy effect allele	Proxy non-effect allele	r2
rs112285002	C	T	rs296369	C	T	1
rs7699711	T	G	rs7680709	G	A	1
rs2934744	A	C	rs1629122	A	C	1
rs11127048	G	A	rs780093	T	C	0.8592
rs3822868	A	G	rs2245133	C	T	1
rs144613541	A	G	rs11204972	G	A	0.975
rs7650253	T	A	rs11716974	A	G	0.8612
rs71383766	G	A	rs11640961	G	A	0.8303
rs9668081	C	T	rs7301806	G	A	1

## Sheet: ST 3
Supplementary table 3: 25-(OH)D SNP-trait associations identified using PhenoScanner at a threshold of P < 7.2E-4 (0.05/69 SNPs), grouped by trait category
SNP	Trait category
	Anthropometric	Cardiovascular	Haematological	Cholesterol/lipids	Endrocine/reproductive	Family history	Immune-mediated	Education	Renal	Visual	Respiratory	Hepatic	Musculoskeletal	Metabolites	Neuro-psychiatric	Diet/smoking/alcohol	Chronotype	Physical activity	Oncology	Medication	Other
rs1011468								Qualifications: O levels or GCSEs or equivalent		Age-related macular degeneration					Schizophrenia			Types of transport used, excluding work: car or motor vehicle
rs1047891	Arm fat-free mass left, Arm fat-free mass right, Arm predicted mass left, Arm predicted mass right, Body mass index, Height, Hip circumference, Impedance of arm left, Impedance of arm right, Impedance of leg left, Impedance of leg right, Impedance of whole body, Leg fat-free mass left, Leg fat-free mass right, Leg predicted mass left, Leg predicted mass right, Trunk fat-free mass, Trunk predicted…	Illnesses of mother: heart disease, Self-reported hypertension, Systolic blood pressure, Vascular or heart problems diagnosed by doctor: high blood pressure, Vascular or heart problems diagnosed by doctor: none of the above	Eosinophil percentage of granulocytes, Eosinophil percentage of white cells, Lymphocyte count, Mean corpuscular hemoglobin, Mean corpuscular volume, Mean platelet volume, Myeloid white cell count, Neutrophil count, Neutrophil percentage of granulocytes, Platelet count, Plateletcrit, Sum basophil neutrophil counts, White blood cell count, Fibrinogen	High density lipoprotein, HDL cholesterol	Basal metabolic rate				Chronic kidney disease, log eGFR creatinine in non diabetics, log eGFR creatinine, Glomerular filtration rate creatinine, Glomerular filtration rate in non diabetics creatinine, Creatinine in urine, Creatinine		Forced expiratory volume in 1-second, best measure		Hand grip strength right	Serum creatinine estimated glomerular filtration rate eGFR, Homocysteine levels, Metabolite levels small molecules and protein measures, Plasma homocysteine levels post methionine load test, Serum metabolite levels, Homocysteine	Pain type experienced in last month: headache, Self-reported migraine
rs10818769	Birth weight, Height
rs10832289	Arm fat mass left, Arm fat mass right, Arm fat percentage left, Arm fat percentage right, Hip circumference, Leg fat-free mass left, Leg fat-free mass right, Leg predicted mass left, Leg predicted mass right, Trunk fat mass, Trunk fat percentage, Weight, Whole body fat mass				Basal metabolic rate
rs780093	Height, Hip circumference in males, Hip circumference, Breast size bra cup size in women, Breast size, Arm fat-free mass left, Arm fat-free mass right, Arm predicted mass left, Arm predicted mass right, Comparative height size at age 10, Impedance of arm left, Impedance of arm right, Impedance of leg left, Impedance of leg right, Impedance of whole body, Leg fat-free mass left, Leg fat-free mass …	Pulse rate, Treatment with lipitor 10mg tablet	Granulocyte count, Granulocyte percentage of myeloid white cells, Hematocrit, Hemoglobin concentration, High light scatter percentage of red cells, High light scatter reticulocyte count, Immature fraction of reticulocytes, Lymphocyte count, Monocyte count, Monocyte percentage of white cells, Myeloid white cell count, Neutrophil count, Platelet count, Plateletcrit, Red blood cell count, Red cell d…	Low density lipoprotein, Total cholesterol, Triglycerides, Triglycerides and Blood pressure, Triglycerides change with statins, Waist circumference and Triglycerides, Total cholesterol levels, Triglycerides Blood Pressure TG BP, Waist Circumference Triglycerides WC TG, Self-reported high cholesterol, Treatment with atorvastatin, Treatment with cholesterol lowering medication, Treatment with simva…	Type II diabetes, 2 hour glucose, Blood glucose in non diabetics, Fasting blood glucose, HOMA IR, Sex hormone binding globulin SHBG concentrations, log Leptin, log Leptin adjusted for BMI, 2 hour fasting glucose, Fasting glucose, log Fasting insulin, log Fasting insulin adjusted for BMI, log HOMA-IR, Glucose homeostasis traits, Sex hormone binding globulin levels, Type 2 diabetes, circulating lep…		C reactive protein, Crohns disease		log eGFR creatinine in non diabetics, log eGFR creatinine, Glomerular filtration rate creatinine				Self-reported gout	DPA 22:5n3, Palmitic acid 16:0, Palmitoleic acid 16:1n7, Plasma docosapentaenoic acid levels, Plasma palmitic acid, Plasma palmitoleic acid, Plasma protein C levels, Serum calcium, Serum creatinine, Serum urate, Uric acid, Uric acid females, Calcium levels, Palmitic acid 160 plasma levels, Palmitoleic acid 161n 7 levels, Palmitoleic acid 161n 7 plasma levels, Urate levels, Sodium in urine, Calcium	Daytime dozing or sleeping	Alcohol intake frequency, Alcohol intake versus 10 years previously			Number of self-reported non-cancer illnesses	Treatment with allopurinol
rs111529171				Self-reported high cholesterol
rs296369					Dihydroepiandrosterone sulphate							Cholelithiasis, Self-reported cholelithiasis or gall stones									Home area population density: Scotland - other urban area
rs11264360							Crohns disease, Inflammatory bowel disease		Creatinine in urine
rs11723621			Granulocyte count, Myeloid white cell count, Neutrophil count, Sum basophil neutrophil counts, Sum neutrophil eosinophil counts, White blood cell count
rs12317268			Mean corpuscular hemoglobin, Mean corpuscular volume	LDL cholesterol response to statins fractional change in LDL cholesterol, Statin induced myopathy	Dihydroepiandrosterone sulphate							Total bilirubin, Total serum bilirubin		Blood metabolite levels					Methotrexate plasma clearance 24 hour infusion of a 1 gm2 dose or 4 hour infusion of a 2 gm2 dose in children with acute lymphoblastic leukemia ALL
rs12997242		Treatment with ezetimibe, Coronary artery disease		Low density lipoprotein, Total cholesterol, Self-reported high cholesterol, Treatment with atorvastatin, Treatment with cholesterol lowering medication, Treatment with rosuvastatin, Treatment with simvastatin	Medication for cholesterol, blood pressure or diabetes: cholesterol lowering medication, Medication for cholesterol, blood pressure or diabetes: none of the above
rs11204972																					Home area population density: Scotland large urban area
rs157595		Coronary artery disease, Treatment with lipitor 10mg tablet	Mean corpuscular hemoglobin concentration, Monocyte count, Plateletcrit, Red cell distribution width	Self-reported high cholesterol, Treatment with atorvastatin, Treatment with cholesterol lowering medication, Treatment with simvastatin, Low density lipoprotein, Total cholesterol	Medication for cholesterol, blood pressure or diabetes: cholesterol lowering medication, Medication for cholesterol, blood pressure or diabetes: none of the above	Illnesses of father: alzheimers disease or dementia, Illnesses of mother: alzheimers disease or dementia, Illnesses of siblings: alzheimers disease or dementia	C-reactive protein				Forced expiratory volume in 1-second, Forced vital capacity, Forced vital capacity, best measure				Alzheimers disease
rs17765311	Arm fat percentage left, Arm fat percentage right, Body mass index, Height, Impedance of leg left, Impedance of leg right, Sitting height				Relative age of first facial hair
rs1800588			Hemoglobin concentration	High density lipoprotein, Total cholesterol, Triglycerides, APOA1 apolipoprotein AI, APOA1 assay lipoprotein fraction concentration, APOA1 assay lipoprotein fraction concentration in fasting sample, HDL cholesterol, HDL cholesterol large lipoprotein fraction concentration, HDL cholesterol large lipoprotein fraction concentration in fasting sample, HDL cholesterol lipoprotein fraction concentratio…						Age-related macular degeneration, Advanced age related macular degeneration
rs1800775		Coronary artery disease		High density lipoprotein, Low density lipoprotein, Total cholesterol, Triglycerides, APOA1 apolipoprotein AI, APOA1 assay lipoprotein fraction concentration, HDL cholesterol, HDL cholesterol change with statins, HDL cholesterol in genotype 1 chronic hepatitis C virus HCV, HDL cholesterol large lipoprotein fraction concentration, HDL cholesterol large lipoprotein fraction concentration in fasting …						Age-related macular degeneration, Advanced age related macular degeneration				Blood metabolite levels
rs1972994	Arm fat mass left, Arm fat mass right, Arm fat-free mass left, Arm fat-free mass right, Arm predicted mass left, Arm predicted mass right, Body mass index, Comparative body size at age 10, Hip circumference, Impedance of arm left, Impedance of arm right, Impedance of leg left, Impedance of leg right, Impedance of whole body, Leg fat mass left, Leg fat mass right, Leg fat-free mass left, Leg fat-f…				Basal metabolic rate, Number of live births	Number of children fathered, Number of full sisters							Hand grip strength left		Drive faster than motorway speed limit, Nervous feelings, Risk taking, Suffer from nerves, Tense or highly strung, Worrier or anxious feelings	Alcohol intake frequency, Ever smoked, Light smokers, at least 100 smokes in lifetime, Number of unsuccessful stop-smoking attempts, Past tobacco smoking, Smoking status: previous		Types of physical activity in last 4 weeks: other exercises, Types of physical activity in last 4 weeks: strenuous sports, Types of transport used, excluding work: cycle
rs2037511			Eosinophil count, Eosinophil percentage of granulocytes, Eosinophil percentage of white cells, Neutrophil percentage of granulocytes, Sum eosinophil basophil counts
rs2229742	Birth weight	Self-reported hypertension, Vascular or heart problems diagnosed by doctor: high blood pressure, Vascular or heart problems diagnosed by doctor: none of the above, Coronary artery disease	Platelet distribution width, Red blood cell count
rs261291			Red blood cell count	HDL cholesterol, Self-reported high cholesterol, Treatment with atorvastatin, High density lipoprotein, Total cholesterol	Medication for cholesterol, blood pressure or diabetes: cholesterol lowering medication, Medication for cholesterol, blood pressure or diabetes: none of the above					Age-related macular degeneration
rs2847500							Psoriasis
rs2909218			Red cell distribution width, Reticulocyte count, Reticulocyte fraction of red cells
rs1629122			Mean platelet volume, Platelet count, Platelet distribution width	Self-reported high cholesterol, Treatment with cholesterol lowering medication, Treatment with simvastatin, Triglycerides	Medication for cholesterol, blood pressure or diabetes: cholesterol lowering medication, No treatment with medication for cholesterol, blood pressure, diabetes, or take exogenous hormones
rs34726834		Self-reported hypertension, Systolic blood pressure, Treatment with bendroflumethiazide, Treatment with blood pressure medication, Vascular or heart problems diagnosed by doctor: high blood pressure, Vascular or heart problems diagnosed by doctor: none of the above
rs3768013			Eosinophil count, Eosinophil percentage of granulocytes, Eosinophil percentage of white cells, Granulocyte percentage of myeloid white cells, Lymphocyte count, Lymphocyte percentage of white cells, Monocyte count, Monocyte percentage of white cells, Neutrophil percentage of granulocytes, Neutrophil percentage of white cells, Sum eosinophil basophil counts								Forced vital capacity, Forced vital capacity, best measure		Other orthopaedic follow-up care
rs2245133	Arm fat mass left, Arm fat mass right, Arm fat percentage left, Arm fat percentage right, Body fat percentage, Body mass index, Hip circumference, Leg fat mass left, Leg fat mass right, Leg fat percentage right, Leg fat-free mass left, Leg predicted mass left, Trunk fat mass, Trunk fat percentage, Waist circumference, Weight, Whole body fat mass																			Taking other prescription medications
rs523583	Height, Leg fat mass right, Leg fat percentage left, Leg fat percentage right, Trunk fat mass, Whole body fat mass							Qualifications: college or university degree							Sleep duration	Average weekly red wine intake		Types of physical activity in last 4 weeks: other exercises, Types of transport used, excluding work: cycle
rs532436	Arm fat percentage left, Arm fat percentage right, Arm fat-free mass left, Arm fat-free mass right, Arm predicted mass left, Arm predicted mass right, Impedance of arm left, Impedance of arm right, Impedance of leg left, Impedance of leg right, Sitting height, Trunk fat percentage	Coronary artery disease, Myocardial infarction, Diastolic blood pressure, Illnesses of father: heart disease, Pulse rate, Self-reported hypertension, Vascular or heart problems diagnosed by doctor: high blood pressure, Vascular or heart problems diagnosed by doctor: none of the above	Basophil count, Eosinophil count, Granulocyte count, Hematocrit, Hemoglobin concentration, Lymphocyte percentage of white cells, Monocyte count, Myeloid white cell count, Neutrophil count, Platelet distribution width, Red blood cell count, Red cell distribution width, Reticulocyte count, Sum basophil neutrophil counts, Sum eosinophil basophil counts, Sum neutrophil eosinophil counts, White blood …	Low density lipoprotein, Total cholesterol, Self-reported high cholesterol, Treatment with atorvastatin, Treatment with cholesterol lowering medication, Treatment with simvastatin	Type II diabetes, Medication for cholesterol, blood pressure or diabetes: cholesterol lowering medication	Fathers age at death	Hayfever, allergic rhinitis or eczema, No blood clot, bronchitis, emphysema, asthma, rhinitis, eczema or allergy diagnosed by doctor				Forced expiratory volume in 1-second, Forced expiratory volume in 1-second, best measure, Forced vital capacity, Forced vital capacity, best measure, Peak expiratory flow	Alkaline phosphatase	Heel bone mineral density, Heel bone mineral density left, Heel bone mineral density right						High grade serous ovarian cancer, Invasive ovarian cancer, Serous invasive ovarian cancer
rs56044892	Arm fat-free mass left, Arm fat-free mass right, Arm predicted mass left, Arm predicted mass right, Comparative height size at age 10, Height, Impedance of arm left, Impedance of arm right, Impedance of whole body, Leg fat-free mass right, Leg predicted mass right, Sitting height, Trunk fat-free mass, Trunk predicted mass, Whole body fat-free mass, Whole body water mass				Basal metabolic rate			Educational attainment years of education, Fluid intelligence score, Qualifications: A levels or as levels or equivalent, Qualifications: college or university degree, Qualifications: none, Years of educational attainment, Intelligence			Forced vital capacity, best measure										Home area population density: Scotland large urban area
rs57631352																	Morning or evening person
rs58073039	Height		Hematocrit, Hemoglobin concentration, Red blood cell count
rs58542926	Height, Birth weight of first child, Leg fat-free mass left, Leg fat-free mass right, Leg predicted mass left, Leg predicted mass right, Sitting height, Whole body fat-free mass, Whole body water mass	Coronary artery disease	Lymphocyte percentage of white cells, Platelet count, Plateletcrit, Red blood cell count	Low density lipoprotein, Total cholesterol, Triglycerides, Cholesterol total, Self-reported high cholesterol, Treatment with atorvastatin, Treatment with simvastatin	Type II diabetes, Basal metabolic rate, Diabetes diagnosed by doctor, Illnesses of mother: diabetes, Medication for cholesterol, blood pressure or diabetes: cholesterol lowering medication, Medication for cholesterol, blood pressure or diabetes: insulin, Self-reported diabetes, Treatment with insulin product			Age completed full time education				Alkaline phosphatase								Vitamin E alpha tocopherol
rs6127099									Glomerular filtration rate creatinine, Calculus of kidney and ureter, Self-reported kidney stone or ureter stone/bladder stone					Serum parathyroid hormone levels, Vitamin D levels
rs62007299	Body mass index, Height, Impedance of arm left, Impedance of arm right, Impedance of leg left, Impedance of whole body				Type II diabetes adjusted for BMI, Type II diabetes, Age at menarche, Diabetes diagnosed by doctor, Self-reported diabetes, Treatment with metformin						Forced vital capacity, Forced vital capacity, best measure										Home area population density: Scotland large urban area
rs6698680																				Treatment with losec 10mg capsule
rs6773343			Mean corpuscular volume					Qualifications: college or university degree	log eGFR creatinine in non diabetics, log eGFR creatinine					Serum creatinine
rs11640961	Arm fat mass left, Arm fat mass right, Arm fat percentage left, Arm fat percentage right, Arm fat-free mass left, Arm fat-free mass right, Arm predicted mass left, Arm predicted mass right, Body fat percentage, Body mass index, Hip circumference, Impedance of arm left, Impedance of arm right, Impedance of leg left, Impedance of leg right, Impedance of whole body, Leg fat mass left, Leg fat mass r…	Diastolic blood pressure, Illnesses of siblings: high blood pressure, Self-reported hypertension, Vascular or heart problems diagnosed by doctor: high blood pressure, Vascular or heart problems diagnosed by doctor: none of the above	Lymphocyte count, Mean corpuscular hemoglobin, Mean corpuscular volume, White blood cell count		Basal metabolic rate	Illnesses of siblings: none of the above, group 1					Forced expiratory volume in 1-second, best measure, Forced expiratory volume in 1-second, predicted percentage, Forced vital capacity, best measure, Snoring, Wheeze or whistling in the chest in last year		Pain type experienced in last month: knee pain			Alcohol intake frequency		Time spent watching television, Types of physical activity in last 4 weeks: walking for pleasure, Usual walking pace			Number of incorrect matches in round, Overall health rating
rs73015021	Arm fat-free mass left, Arm fat-free mass right, Arm predicted mass left, Height, Leg fat-free mass left, Leg fat-free mass right, Leg predicted mass left, Leg predicted mass right, Weight, Whole body fat-free mass, Whole body water mass	Coronary artery disease, Myocardial infarction, Chronic ischaemic heart disease, Illnesses of father: heart disease, Medication for pain relief, constipation, heartburn: aspirin, Self-reported angina, Self-reported heart attack or myocardial infarction, Treatment with aspirin, Treatment with ezetimibe, Treatment with lipitor 10mg tablet, Vascular or heart problems diagnosed by doctor: angina, Vas…		Self-reported high cholesterol, Treatment with atorvastatin, Treatment with cholesterol lowering medication, Treatment with rosuvastatin, Treatment with simvastatin, Low density lipoprotein, Total cholesterol	Basal metabolic rate, Medication for cholesterol, blood pressure or diabetes: cholesterol lowering medication, Medication for cholesterol, blood pressure or diabetes: none of the above, No treatment with medication for cholesterol, blood pressure, diabetes, or take exogenous hormones	Illnesses of father: none of the above, group 1
rs7528419	Height, Arm fat-free mass right, Arm predicted mass right, Trunk fat-free mass, Trunk predicted mass, Whole body fat-free mass, Whole body water mass	Coronary artery disease, Myocardial infarction, Coronary heart disease or coronary artery disease, Acute myocardial infarction, Angina pectoris, Chronic ischaemic heart disease, Illnesses of father: heart disease, Medication for pain relief, constipation, heartburn: aspirin, Self-reported angina, Self-reported heart attack or myocardial infarction, Treatment with aspirin, Treatment with ezetimibe…		High density lipoprotein, Low density lipoprotein, Total cholesterol, APOB apolipoprotein B, HDL cholesterol, LDL cholesterol, LDL cholesterol change with statins, LDL cholesterol female, LDL cholesterol male, Lipoprotein associated phospholipase A2 activity Lp2, Total cholesterol change with statins, Cholesterol total, Lipoprotein associated phospholipase A2 activity and mass, Lipoprotein associ…	Medication for cholesterol, blood pressure or diabetes: cholesterol lowering medication, Medication for cholesterol, blood pressure or diabetes: none of the above, No treatment with medication for cholesterol, blood pressure, diabetes, or take exogenous hormones	Fathers age at death								Lp2 activity, 1 alkyl 2 acetylglycerophosphocholine esterase		Body mass index adjusted for smoking				Number of treatments or medications taken
rs7569755													Heel bone mineral density
rs11716974	Arm fat mass left, Arm fat mass right, Arm fat percentage left, Arm fat percentage right, Body fat percentage, Body mass index, Hip circumference, Impedance of arm left, Impedance of arm right, Impedance of whole body, Leg fat mass left, Leg fat mass right, Leg fat percentage left, Leg fat percentage right, Trunk fat mass, Trunk fat percentage, Weight, Whole body fat mass	Diastolic blood pressure, Coronary artery disease	High light scatter percentage of red cells, High light scatter reticulocyte count, Immature fraction of reticulocytes, Mean corpuscular hemoglobin, Mean corpuscular volume, Reticulocyte count, Reticulocyte fraction of red cells		Age at first live birth, Age at last live birth, Age at menarche	Fathers age at death	Crohns disease, Inflammatory bowel disease, Ulcerative colitis, Primary sclerosing cholangitis	Age completed full time education, Fluid intelligence score, Qualifications: A levels or as levels or equivalent, Qualifications: O levels or GCSEs or equivalent, Qualifications: college or university degree, Qualifications: none, Qualifications: other professional qualifications, Years of educational attainment in females, Years of educational attainment in males, Years of educational attainment			Forced expiratory volume in 1-second, Forced expiratory volume in 1-second, best measure, Forced vital capacity, Forced vital capacity, best measure				Fed-up feelings, Miserableness, Mood swings			Job involves heavy manual or physical work, Job involves mainly walking or standing, Time spent using computer, Time spent watching television, Types of physical activity in last 4 weeks: other exercises, Usual walking pace			Overall health rating, Pain type experienced in last month: none of the above
rs7680709		Systolic blood pressure, Vascular or heart problems diagnosed by doctor: high blood pressure, Vascular or heart problems diagnosed by doctor: none of the above	Mean corpuscular volume	Treatment with cholesterol lowering medication
rs77924615		Diastolic blood pressure, Self-reported hypertension, Systolic blood pressure, Treatment with blood pressure medication, Vascular or heart problems diagnosed by doctor: high blood pressure, Vascular or heart problems diagnosed by doctor: none of the above	Self-reported squamous cell carcinoma		Medication for cholesterol, blood pressure or diabetes: blood pressure medication, Medication for cholesterol, blood pressure or diabetes: none of the above, No treatment with medication for cholesterol, blood pressure, diabetes, or take exogenous hormones				Glomerular filtration rate, Glomerular filtration rate creatinine, Calculus of kidney and ureter, Creatinine in urine, Creatinine
rs7828742	Arm fat percentage left, Arm fat percentage right		Monocyte count		Hair or balding pattern: pattern 2, Hair or balding pattern: pattern 3, Hair or balding pattern: pattern 4
rs78649910				Self-reported high cholesterol														Types of transport used, excluding work: none of the above		Treatment with vitamin b6 preparation
rs804280	Arm fat mass left, Arm fat mass right, Arm fat-free mass left, Arm fat-free mass right, Arm predicted mass left, Arm predicted mass right, Body mass index, Comparative body size at age 10, Hip circumference, Impedance of arm left, Impedance of arm right, Impedance of leg left, Impedance of leg right, Impedance of whole body, Leg fat mass left, Leg fat-free mass left, Leg fat-free mass right, Leg …	Diastolic blood pressure, Self-reported hypertension, Systolic blood pressure, Vascular or heart problems diagnosed by doctor: high blood pressure, Vascular or heart problems diagnosed by doctor: none of the above	Basophil count, Granulocyte count, Myeloid white cell count, Neutrophil count, Platelet distribution width, Red cell distribution width, Sum basophil neutrophil counts, Sum neutrophil eosinophil counts, White blood cell count		Basal metabolic rate					Myopia severe myopia, Myopia pathological	Forced expiratory volume in 1-second, Peak expiratory flow		Heel bone mineral density, Heel bone mineral density left, Heel bone mineral density right		Fed-up feelings, Guilty feelings, Irritability, Miserableness, Nervous feelings, Neuroticism score, Sleep duration, Worrier or anxious feelings, Neuroticism		Morning or evening person
rs8063706																				Treatment with didronel 200mg tablet
rs8091117																				Treatment with senokot 7.5mg tablet
rs867772			Granulocyte count, Granulocyte percentage of myeloid white cells, Monocyte percentage of white cells, Neutrophil count, Sum basophil neutrophil counts, Sum neutrophil eosinophil counts	Low density lipoprotein, Total cholesterol, LDL cholesterol
rs960596	Comparative body size at age 10, Height, Impedance of arm right, Impedance of whole body
rs964184		Coronary artery disease, Coronary artery disease by angiography, Coronary artery disease men, Coronary artery disease with age of onset 50, Coronary heart disease or coronary artery disease, Myocardial infarction, Coronary artery disease or large artery stroke, Coronary heart disease, Illnesses of siblings: heart disease, Treatment with bezafibrate, Treatment with ezetimibe, Treatment with fenofi…	Eosinophil count, Eosinophil percentage of granulocytes, Eosinophil percentage of white cells, High light scatter percentage of red cells, High light scatter reticulocyte count, Mean corpuscular hemoglobin concentration, Mean platelet volume, Neutrophil percentage of granulocytes, Platelet count, Platelet distribution width, Plateletcrit, Red cell distribution width, Reticulocyte count, Reticuloc…	High density lipoprotein, Low density lipoprotein, Total cholesterol, Triglycerides, HDL cholesterol, HDL cholesterol modeled HDL cholesterol, HDL2 cholesterol, Hypertriglyceridemia, Intermediate LDL cholesterol by NMR, LDL cholesterol, Remnant lipoprotein triglycerides, Small LDL cholesterol by NMR, Total cholesterol to HDL cholesterol ratio, Triglycerides change with statins, Triglycerides exam…	Metabolic syndrome domains Atherogenic Dyslipidemia PC1, Metabolic syndrome domains Atherogenic Dyslipidemia PC2, Metabolic syndrome domains Multivariate analysis, Metabolic syndrome in subjects without diabetes, Triglycerides in metabolic syndrome subjects without diabetes, Metabolic syndrome, Medication for cholesterol, blood pressure or diabetes: cholesterol lowering medication, Medication for…									Arachidic acid 20:0, Change in circulating a tocopherol concentrations following 3 y of controlled vitamin E supplementation in men, Circulating a tocopherol concentrations following 3 y of controlled vitamin E supplementation in men, Circulating a tocopherol concentrations in men, Circulating vitamin E levels circulating alpha tocopherol concentrations, Lp2 activity, Blood metabolite levels, Cir…					Number of self-reported non-cancer illnesses	Vitamin E alpha tocopherol, Response to Vitamin E supplementation, Vitamin E levels, Number of treatments or medications taken, Vitamin E	Age related disease endophenotypes, Age related diseases mortality and associated endophenotypes
rs7301806		Pulse rate															Chronotype, Morning vs evening chronotype, Getting up in morning, Morning or evening person

## Sheet: ST 4
Supplementary Table 4: MR estimates for the analyses examining the causal effect of genetically predicted 25-(OH)D levels on JIA. *I2 (GX) is 0.992 (where >0.9 indicates low risk of bias in the MR-Egger estimate)
Analysis	Method	nSNPs	Beta	Standard error	P value	Odds ratio	Lower confidence interval	Upper confidence interval
Vitamin D on JIA	IVW	69	0.00368715	0.144586	0.979655	1.00369	0.75601	1.33252
	Weighted median	69	-0.0906625	0.165446	0.583701	0.913326	0.660381	1.26316
	MR Egger*	69	-0.0959791	0.195811	0.62562	0.908483	0.618927	1.3335
	IVW (modified 2nd order weights)	69	-0.118089	0.16274	0.470886	0.888617	0.645932	1.22248
	IVW (Radial outliers removed)	62	-0.0191508	0.120951	0.874193	0.981031	0.773975	1.24348
Sensitivity analysis 1	IVW	17	-0.269515	0.327971	0.41121	0.76375	0.401584	1.45253
	Weighted median	17	-0.0975025	0.310843	0.753771	0.9071	0.493242	1.66821
	MR Egger	17	0.276299	0.477969	0.571794	1.31824	0.516583	3.36396
Sensitivity analysis 2	IVW	7	-0.0530781	0.122141	0.663878	0.948306	0.746415	1.2048
	Weighted median	7	-0.0208568	0.142288	0.883462	0.979359	0.74101	1.29438
	MR Egger	7	0.0175883	0.195724	0.931885	1.01774	0.693482	1.49363

## Sheet: ST 5
Supplementary table 5: MR-Egger intercept and P values to assess for pleiotropic effects (where P < 0.05 indicates strong evidence of pleiotropy)
Analysis	Exposure	Outcome	MR-Egger intercept	Standard error	P value
Vitamin D on JIA	25(OH)D	JIA	0.00506257	0.00668206	0.451325
Sensitivity analysis 1	25(OH)D	JIA	-0.0231582	0.0152404	0.149424
Sensitivity analysis 2	25(OH)D	JIA	-0.010072	0.0217978	0.663443
JIA on vitamin D	JIA	25(OH)D	-0.00117146	0.00214211	0.599383

## Sheet: ST 6
Supplementary table 6: Cochran's Q statistic to assess for heterogeneity (where P < 0.05 indicates stong evidence for heterogeneity).
Analysis	Exposure	Outcome	Method	Q statistic	P value
Vitamin D on JIA	25(OH)D	JIA	MR Egger	98.488	0.00737916
	25(OH)D	JIA	Inverse variance weighted	99.3318	0.00789344
Sensitivity analysis 1	25(OH)D	JIA	MR Egger	21.3659	0.125541
	25(OH)D	JIA	Inverse variance weighted	24.6548	0.076147
Sensitivty analysis 2	25(OH)D	JIA	MR Egger	2.28184	0.80893
	25(OH)D	JIA	Inverse variance weighted	2.49535	0.868988
JIA on vitamin D	JIA	25(OH)D	MR Egger	5.63551	0.687985
	JIA	25(OH)D	Inverse variance weighted	5.93458	0.746448

## Sheet: ST 7
Supplementary table 7: Radial MR results identifying outlying SNPs in the vitamin D instrument and returning an IVW causal estimates using modifed second order weights
Exposure	Outcome	Outlying SNPs	Q statistic	P value	Outlier corrected IVW causal estimate (beta)	Outlier corrected IVW standard error	Outlier corrected P value
25(OH)D	JIA	rs10887718	4.13335	0.0420459	-0.118089	0.16274	0.470886
		rs111529171	6.49145	0.0108395
		rs17765311	4.27356	0.0387098
		rs1858889	7.18588	0.00734796
		rs2037511	5.71419	0.0168283
		rs58542926	4.9148	0.0266275
		rs804280	7.62902	0.00574365

## Sheet: ST 8
Supplementary table 8: JIA SNP-trait associations identified using PhenoScanner at a threshold of P < 4.5E-3 (0.05/11 SNPs), grouped by trait category
	Trait category
SNP	Anthropometric	Cardiovascular	Haematological	Endrocine/reproductive	Family history	Autoimmune/inflammatory	Visual	Hepatic	Musculoskeletal	Diet/smoking/alcohol	Medication	Other
rs6679677		Coronary artery disease	Basophil percentage of granulocytes, Basophil percentage of white cells, Granulocyte count, Lymphocyte count, Myeloid white cell count, Neutrophil count, Sum basophil neutrophil counts, Sum neutrophil eosinophil counts, White blood cell count	Hypothyroidism, Type 1 diabetes, Diabetes diagnosed by doctor, Insulin-dependent diabetes mellitus, Medication for cholesterol, blood pressure or diabetes: insulin, Self-reported diabetes, Self-reported hyperthyroidism or thyrotoxicosis, Self-reported hypothyroidism or myxoedema, Self-reported type 1 diabetes, Started insulin within one year diagnosis of diabetes, Treatment with insulin, Treatmen…		Crohns disease, Juvenile idiopathic arthritis, Juvenile idiopathic arthritis including oligoarticular and rheumatoid factor negative polyarticular JIA, Oligoarticular juvenile idiopathic arthritis, Rheumatoid arthritis, Rheumatoid factor negative polyarticular juvenile idiopathic arthritis, Selective immunoglobulin A deficiency IgAD, Antineutrophil cytoplasmic antibody associated vasculitis, Pedi…		Amoxicillin clavulanate drug induced liver injury, Drug induced liver injury all cholestatic DILI cases			Number of treatments or medications taken, Taking other prescription medications, Treatment with folic acid product, Treatment with levothyroxine sodium, Treatment with methotrexate, Treatment with thyroxine product, Treatment with thyroxine sodium	Monokine induced by gamma interferon levels, Long-standing illness, disability or infirmity, Number of self-reported non-cancer illnesses, Other serious medical condition or disability diagnosed by doctor
rs10174238				Self-reported hypothyroidism or myxoedema		Juvenile idiopathic arthritis including oligoarticular and rheumatoid factor negative polyarticular JIA, Oligoarticular juvenile idiopathic arthritis, Rheumatoid arthritis, Rheumatoid factor negative polyarticular juvenile idiopathic arthritis, Limited cutaneous systemic scleroderma					Treatment with levothyroxine sodium, Treatment with thyroxine product
rs2847293				Self-reported hypothyroidism or myxoedema, Treatment with insulin product		Juvenile idiopathic arthritis including oligoarticular and rheumatoid factor negative polyarticular JIA, Oligoarticular juvenile idiopathic arthritis, Rheumatoid factor negative polyarticular juvenile idiopathic arthritis, Crohns disease, Inflammatory bowel disease, Self-reported malabsorption or coeliac disease, Rheumatoid arthritis
rs10213692			Hemoglobin concentration, Monocyte count, Red blood cell count			Juvenile idiopathic arthritis including oligoarticular and rheumatoid factor negative polyarticular JIA, Self-reported rheumatoid arthritis, Rheumatoid arthritis
rs1479924			Eosinophil count, Eosinophil percentage of granulocytes, Eosinophil percentage of white cells	Self-reported hypothyroidism or myxoedema		Atopic dermatitis, Allergic disease, Juvenile idiopathic arthritis including oligoarticular and rheumatoid factor negative polyarticular JIA, Oligoarticular juvenile idiopathic arthritis, Primary sclerosing cholangitis, Asthma, Hayfever, allergic rhinitis or eczema, No blood clot, bronchitis, emphysema, asthma, rhinitis, eczema or allergy diagnosed by doctor, Self-reported asthma, Self-reported m…
rs34536443			Lymphocyte count, Lymphocyte percentage of white cells, Platelet count, Plateletcrit	Self-reported hypothyroidism or myxoedema		Juvenile idiopathic arthritis including oligoarticular and rheumatoid factor negative polyarticular JIA, Oligoarticular juvenile idiopathic arthritis, Primary biliary cirrhosis, Psoriasis, Rheumatoid arthritis, Rheumatoid arthritis cyclic citrullinated peptide CCP positive, Rheumatoid factor negative polyarticular juvenile idiopathic arthritis, Crohns disease, Psoriasis vulgaris, Self-reported ps…					Taking other prescription medications, Treatment with levothyroxine sodium, Treatment with methotrexate	Cause of death: other and unspecified intestinal obstruction
rs7909519			Lymphocyte count, Lymphocyte percentage of white cells			Allergic disease, Juvenile idiopathic arthritis including oligoarticular and rheumatoid factor negative polyarticular JIA, Oligoarticular juvenile idiopathic arthritis, Hayfever, allergic rhinitis or eczema, No blood clot, bronchitis, emphysema, asthma, rhinitis, eczema or allergy diagnosed by doctor, Self-reported eczema or dermatitis
rs7137828	Maternal effects on offspring birthweight, Arm fat-free mass left, Arm fat-free mass right, Arm predicted mass left, Arm predicted mass right, Birth weight, Birth weight of first child, Comparative height size at age 10, Height, Hip circumference, Impedance of arm left, Impedance of arm right, Impedance of leg left, Impedance of leg right, Impedance of whole body, Leg fat-free mass left, Leg fat-…	Coronary artery disease, Myocardial infarction, Acute myocardial infarction, Chronic ischaemic heart disease, Diastolic blood pressure, Illnesses of father: heart disease, Illnesses of mother: high blood pressure, Illnesses of siblings: high blood pressure, Medication for pain relief, constipation, heartburn: aspirin, Medication for pain relief, constipation, heartburn: omeprazole, Self-reported …	Basophil count, Eosinophil count, Eosinophil percentage of granulocytes, Eosinophil percentage of white cells, Granulocyte count, Hematocrit, Hemoglobin concentration, High light scatter percentage of red cells, High light scatter reticulocyte count, Immature fraction of reticulocytes, Lymphocyte count, Lymphocyte percentage of white cells, Monocyte count, Myeloid white cell count, Neutrophil cou…	Basal metabolic rate, Medication for cholesterol, blood pressure or diabetes: blood pressure medication, Medication for cholesterol, blood pressure or diabetes: none of the above, No treatment with medication for cholesterol, blood pressure, diabetes, or take exogenous hormones, Self-reported hyperthyroidism or thyrotoxicosis, Self-reported hypothyroidism or myxoedema, Treatment with insulin prod…	Illnesses of father: none of the above, group 1, Illnesses of siblings: none of the above, group 1	Allergic disease, Juvenile idiopathic arthritis including oligoarticular and rheumatoid factor negative polyarticular JIA, Primary sclerosing cholangitis, Allergic disease asthma hay fever or eczema, Doctor diagnosed hayfever or allergic rhinitis, Hayfever, allergic rhinitis or eczema, No blood clot, bronchitis, emphysema, asthma, rhinitis, eczema or allergy diagnosed by doctor, Self-reported mal…	Glaucoma primary open angle		Self-reported gout	Ever smoked, Past tobacco smoking, Smoking status: previous	Number of treatments or medications taken, Taking other prescription medications, Treatment with allopurinol, Treatment with folic acid product, Treatment with levothyroxine sodium, Treatment with thyroxine product, Treatment with thyroxine sodium	Long-standing illness, disability or infirmity, Mean time to correctly identify matches, Number of self-reported non-cancer illnesses
rs4705862	Height, Arm fat-free mass left, Arm predicted mass left, Comparative height size at age 10, Leg fat-free mass left, Leg fat-free mass right, Leg predicted mass left, Leg predicted mass right, Sitting height, Trunk fat-free mass, Trunk predicted mass, Whole body fat-free mass, Whole body water mass		Eosinophil count, Eosinophil percentage of granulocytes, Eosinophil percentage of white cells, Granulocyte count, Lymphocyte percentage of white cells, Mean platelet volume, Monocyte count, Myeloid white cell count, Neutrophil count, Neutrophil percentage of granulocytes, Platelet count, Plateletcrit, Sum basophil neutrophil counts, Sum eosinophil basophil counts, Sum neutrophil eosinophil counts…	Basal metabolic rate		Juvenile idiopathic arthritis including oligoarticular and rheumatoid factor negative polyarticular JIA, Oligoarticular juvenile idiopathic arthritis, Crohns disease, Inflammatory bowel disease, Asthma, Doctor diagnosed asthma, Hayfever, allergic rhinitis or eczema, No blood clot, bronchitis, emphysema, asthma, rhinitis, eczema or allergy diagnosed by doctor, Self-reported asthma			Hand grip strength right
rs2284033			Eosinophil count, Eosinophil percentage of granulocytes, Eosinophil percentage of white cells, Neutrophil percentage of granulocytes, Sum eosinophil basophil counts			Asthma, Asthma childhood and later onset, Asthma childhood later and unknown onset and severe and industrial asthma, Asthma childhood later and unknown onset and severe asthma, Juvenile idiopathic arthritis including oligoarticular and rheumatoid factor negative polyarticular JIA, Oligoarticular juvenile idiopathic arthritis, No blood clot, bronchitis, emphysema, asthma, rhinitis, eczema or aller…
rs7069750			Mean corpuscular volume			IgA deficiency, Juvenile idiopathic arthritis including oligoarticular and rheumatoid factor negative polyarticular JIA, Oligoarticular juvenile idiopathic arthritis, CD8:%SCM; TSCM (CD27+CD28+CD57-CD95+CD127+CD45RA+)

## Sheet: ST 9
Supplementary Table 9: MR estimates for the analyses examining the causal effect of genetically predicted JIA on 25-(OH)D level. *as JIA is a binary exposure, to aid interpretability, the estimates have been multiplied by 0.693 to represent the standard deviation increase in log transformed 25-(OH)D levels per doubling in odds of genetic liability to JIA.
Analysis	Exposure	Outcome	Method	nSNPs	Beta*	Lower confidence interval*	Upper confidence interval*	Standard error	P value
JIA on vitamin D	JIA	25(OH)D	IVW	10	-0.00243383	-0.00642937	0.0015617	0.00294161	0.232513
	JIA	25(OH)D	Weighted median	10	-0.00174277	-0.00719649	0.00371096	0.00401517	0.5311
	JIA	25(OH)D	MR Egger	10	0.000534991	-0.0108307	0.0119007	0.00836774	0.928761
